# Supplementary material for: Bisphosphonates and Dental Implants: A Systematic Review and Meta-Analysis
Source: Materials (Basel). 2023 Sep 5;16(18):6078. doi: 10.3390/ma16186078 (PMC10532755; doi:10.3390/ma16186078)
Supplement: Supplementary file 1 [file materials-16-06078-s001.zip]

Archive with 1 entries (1 files):
- materials-2586091-supplementary.pdf
